# Supplementary material for: Sociodemographic and Structural Risk Factors for Dengue in a Rapidly Developing Indonesian District
Source: Int J Environ Res Public Health. 2026 Jun 14;23(6):796. doi: 10.3390/ijerph23060796 (PMC13300014; doi:10.3390/ijerph23060796)
Supplement: Supplementary file 1 [file ijerph-23-00796-s001.zip]

Archive with 1 entries (1 files):
- ijerph-4284880-supplementary.pdf
